# Supplementary material for: A complex between IF2 and NusA suggests early coupling of transcription-translation
Source: Nat Commun. 2025 Jul 26;16:6906. doi: 10.1038/s41467-025-62207-w (PMC12297416; doi:10.1038/s41467-025-62207-w)
Supplement: Supplementary file 3 — Supplementary Data 1-59 [file 41467_2025_62207_MOESM3_ESM.xlsx]

## Sheet: CONTENT
	SUPPLEMENTAL MATERIAL for:
	A complex between IF2 and NusA suggests early coupling of transcription-translation
	Mikhail Metelev, Magnus Johansson
	Department of Cell and Molecular Biology, Uppsala University
	Correspondence: m.johansson@icm.uu.se
	The sheets include:
	Data sheet name	Content
	Supplementary Data 1	Results of HMM analysis for tracking of HaloTag-IF2α isoform, combined data
	Supplementary Data 2	Results of HMM analysis for tracking of HaloTag-IF2γ isoform, combined data
	Supplementary Data 3	Results of HMM analysis for tracking of HaloTag-IF3, combined data
	Supplementary Data 4	Results of HMM analysis for tracking of HaloTag-IF1, combined data
	Supplementary Data 5	Results of HMM analysis for tracking of fMet-tRNAfMet-Cy5, combined data
	Supplementary Data 6	Results of HMM analysis for tracking of 30S ribosomal subunits labeled using h6 aptamer and MS2CP-HaloTag, combined data
	Supplementary Data 7	Results of HMM analysis for tracking of free HaloTag, combined data
	Supplementary Data 8	Results of HMM analysis for tracking of HaloTag-IF2α isoform, individual datasets for 5-state models
	Supplementary Data 9	Results of HMM analysis for tracking of HaloTag-IF2γ isoform, individual datasets for 5-state models
	Supplementary Data 10	Results of HMM analysis for tracking of HaloTag-IF3, individual datasets for 5-state models
	Supplementary Data 11	Results of HMM analysis for tracking of HaloTag-IF1, individual datasets for 5-state models
	Supplementary Data 12	Results of HMM analysis for tracking of fMet-tRNAfMet-Cy5, individual datasets for 5-state models
	Supplementary Data 13	Results of HMM analysis for tracking of free HaloTag, individual datasets for 5-state models
	Supplementary Data 14	Results of HMM analysis for tracking of HaloTag-IF2 variant lacking Domain I and II, individual datasets for 5-state models
	Supplementary Data 15	Results of HMM analysis for tracking of HaloTag-IF3 mutant with the K110L substitution, individual datasets for 5-state models
	Supplementary Data 16	Results of HMM analysis for tracking of HaloTag-IF2 variant lacking Domain I and II, combined data
	Supplementary Data 17	Results of HMM analysis for tracking of HaloTag-IF3 mutant with the K110L substitution, combined data
	Supplementary Data 18	Results of HMM analysis for tracking of HaloTag-IF2α isoform in E. coli ∆MetZWV strain, individual datasets for 5-state models
	Supplementary Data 19	Results of HMM analysis for tracking of HaloTag-IF2γ isoform in E. coli ∆MetZWV strain, individual datasets for 5-state models
	Supplementary Data 20	Results of HMM analysis for tracking of HaloTag-IF2α mutant with deletion of the Domain VI-2, individual datasets for 5-state models
	Supplementary Data 21	Results of HMM analysis for tracking of HaloTag-IF2γ mutant with deletion of the Domain VI-2, individual datasets for 5-state models
	Supplementary Data 22	Results of HMM analysis for tracking of HaloTag-IF2α mutant with substitution S753Y, individual datasets for 5-state models
	Supplementary Data 23	Results of HMM analysis for tracking of HaloTag-IF2γ mutant with substitution S753Y, individual datasets for 5-state models
	Supplementary Data 24	Results of HMM analysis for tracking of HaloTag-IF3 isoform in E. coli ∆MetZWV strain, individual datasets for 5-state models
	Supplementary Data 25	Results of HMM analysis for tracking of HaloTag-IF2α isoform in E. coli ∆MetZWV strain, combined data
	Supplementary Data 26	Results of HMM analysis for tracking of HaloTag-IF2γ isoform in E. coli ∆MetZWV strain, combined data
	Supplementary Data 27	Results of HMM analysis for tracking of HaloTag-IF2α mutant with deletion of the Domain VI-2, combined data
	Supplementary Data 28	Results of HMM analysis for tracking of HaloTag-IF2γ mutant with deletion of the Domain VI-2, combined data
	Supplementary Data 29	Results of HMM analysis for tracking of HaloTag-IF2α mutant with substitution S753Y, combined data
	Supplementary Data 30	Results of HMM analysis for tracking of HaloTag-IF2γ mutant with substitution S753Y, combined data
	Supplementary Data 31	Results of HMM analysis for tracking of HaloTag-IF3 isoform in E. coli ∆MetZWV strain, combined data
	Supplementary Data 32	Results of HMM analysis for tracking of IF2-Domain-I-HaloTag, combined data
	Supplementary Data 33	Results of HMM analysis for tracking of IF2-Domain-I-HaloTag, individual datasets for 5-state models
	Supplementary Data 34	Results of HMM analysis for tracking of RpoC-HaloTag, combined data
	Supplementary Data 35	Results of HMM analysis for tracking of NusA-HaloTag, individual datasets for 5-state models
	Supplementary Data 36	Results of HMM analysis for tracking of NusA-HaloTag, combined data
	Supplementary Data 37	Results of HMM analysis for tracking of RbfA-HaloTag, individual datasets for 5-state models
	Supplementary Data 38	Results of HMM analysis for tracking of RbfA-HaloTag, combined data
	Supplementary Data 39	Results of HMM analysis for tracking of IF2-Domain-I-HaloTag in E. coli NusA-∆C strain, individual datasets for 5-state models
	Supplementary Data 40	Results of HMM analysis for tracking of IF2-Domain-I-HaloTag in E. coli NusA-∆C strain with pNusA plasmid without induction, individual datasets for 5-state models
	Supplementary Data 41	Results of HMM analysis for tracking of IF2-Domain-I-HaloTag in E. coli NusA-∆C strain with pNusA plasmid with induction, individual datasets for 5-state models
	Supplementary Data 42	Results of HMM analysis for tracking of IF2-Domain-I-HaloTag in E. coli NusA-∆C strain, combined data
	Supplementary Data 43	Results of HMM analysis for tracking of IF2-Domain-I-HaloTag in E. coli NusA-∆C strain with pNusA plasmid without induction, combined data
	Supplementary Data 44	Results of HMM analysis for tracking of IF2-Domain-I-HaloTag in E. coli NusA-∆C strain with pNusA plasmid with induction, combined data
	Supplementary Data 45	Results of HMM analysis for tracking of dNTD-NusA-HaloTag in ∆IF2-Domain-I strain, individual datasets for 5-state models
	Supplementary Data 46	Results of HMM analysis for tracking of dNTD-NusA-HaloTag in ∆IF2-Domain-I strain, individual datasets for 9-state models
	Supplementary Data 47	Results of HMM analysis for tracking of dNTD-NusA-HaloTag in ∆IF2-Domain-I strain, combined data
	Supplementary Data 48	Results of HMM analysis for tracking of dNTD-NusA-HaloTag in WT strain, individual datasets for 5-state models
	Supplementary Data 49	Results of HMM analysis for tracking of dNTD-NusA-HaloTag in WT strain, individual datasets for 9-state models
	Supplementary Data 50	Results of HMM analysis for tracking of dNTD-NusA-HaloTag in WT strain, combined data
	Supplementary Data 51	Results of HMM analysis for tracking of HaloTag-IF2α-S753Y in E. coli ∆IF2-Domain-I strain strain, < 1 µm2/s, combined data
	Supplementary Data 52	Results of HMM analysis for tracking of HaloTag-IF2α-S753Y in E. coli ∆IF2-Domain-I strain strain, < 0.25 µm2/s, combined data
	Supplementary Data 53	Results of HMM analysis for tracking of HaloTag-IF2α-S753Y in E. coli ∆IF2-Domain-I strain strain, < 0.05 µm2/s, combined data
	Supplementary Data 54	Results of HMM analysis for tracking of HaloTag-IF2γ-S753Y in E. coli ∆IF2-Domain-I strain strain, < 1 µm2/s, combined data
	Supplementary Data 55	Results of HMM analysis for tracking of HaloTag-IF2γ-S753Y in E. coli ∆IF2-Domain-I strain strain, < 0.25 µm2/s, combined data
	Supplementary Data 56	Results of HMM analysis for tracking of HaloTag-IF2γ-S753Y in E. coli ∆IF2-Domain-I strain strain, < 0.05 µm2/s, combined data
	Supplementary Data 57	Oligonucleotides
	Supplementary Data 58	Constructed plasmids
	Supplementary Data 59	Constructed E. coli strains
	Abbreviations
	D	Diffusion coefficient
	n	Number of steps in combined trajectories
	Occupancy	Steady state occupancy of diffusion state
	AIC	Akaike’s information criterion

## Sheet: Supplementary Data 1
HaloTag-IF2α isoform, combined (n=134697)
1 state model (AIC=898831.6918)	State 1
D, µm²/s	1.1806	+/-	0.0316
Occupancy	1	+/-	0
Dwell time, s	Inf	+/-	NaN
2 state model (AIC=770841.7498)	State 1			State 2
D, µm²/s	0.1274	+/-	0.0023	2.1843	+/-	0.0403
Occupancy	0.4813	+/-	0.0091	0.5187	+/-	0.0091
Dwell time, s	0.1407	+/-	0.0051	0.1473	+/-	0.004
3 state model (AIC=753516.3754)	State 1			State 2			State 3
D, µm²/s	0.1127	+/-	0.0019	1.5896	+/-	0.0129	10.2301	+/-	0.3803
Occupancy	0.4516	+/-	0.0092	0.5099	+/-	0.0088	0.0385	+/-	0.0027
Dwell time, s	0.1231	+/-	0.0046	0.133	+/-	0.0032	0.1321	+/-	0.0106
4 state model (AIC=745239.8882)	State 1			State 2			State 3			State 4
D, µm²/s	0.0869	+/-	0.0015	0.4884	+/-	0.0068	1.88	+/-	0.0127	11.4648	+/-	0.4407
Occupancy	0.3477	+/-	0.0101	0.2171	+/-	0.0065	0.4039	+/-	0.0095	0.0313	+/-	0.0027
Dwell time, s	0.1804	+/-	0.0084	0.1196	+/-	0.0043	0.1937	+/-	0.0068	0.3274	+/-	0.0523
4 state model coarse grained 3 state	State 1			State 2			State 3
D, µm²/s	0.2412	+/-	0.0058	1.88	+/-	0.014	11.4648	+/-	0.4702
Occupancy	0.5648	+/-	0.0093	0.4039	+/-	0.0092	0.0313	+/-	0.0028
Dwell time, s	0.2648	+/-	0.0111	0.1937	+/-	0.0067	0.3274	+/-	0.0532
5 state model (AIC=743284.3459)	State 1			State 2			State 3			State 4			State 5
D, µm²/s	0.0499	+/-	0.0017	0.121	+/-	0.0019	0.5345	+/-	0.0064	1.8989	+/-	0.0139	11.5573	+/-	0.442
Occupancy	0.1401	+/-	0.0068	0.2243	+/-	0.0097	0.2105	+/-	0.0067	0.394	+/-	0.009	0.031	+/-	0.0027
Dwell time, s	0.1108	+/-	0.0064	0.2757	+/-	0.0155	0.1322	+/-	0.0051	0.1805	+/-	0.0055	0.3234	+/-	0.0509
5 state model coarse grained 3 state	State 1			State 2			State 3
D, µm²/s	0.2551	+/-	0.0059	1.8989	+/-	0.0134	11.5573	+/-	0.4556
Occupancy	0.575	+/-	0.0089	0.394	+/-	0.0082	0.031	+/-	0.0027
Dwell time, s	0.2626	+/-	0.0099	0.1805	+/-	0.0054	0.3234	+/-	0.0547
6 state model (AIC=742743.4868)	State 1			State 2			State 3			State 4			State 5			State 6
D, µm²/s	0.05	+/-	0.0021	0.1159	+/-	0.0022	0.1288	+/-	0.002	0.5585	+/-	0.007	1.9484	+/-	0.0126	11.4298	+/-	0.4414
Occupancy	0.119	+/-	0.0073	0.0847	+/-	0.0039	0.1979	+/-	0.0079	0.177	+/-	0.0067	0.39	+/-	0.0089	0.0313	+/-	0.0028
Dwell time, s	0.3608	+/-	0.0325	0.0385	+/-	0.0013	0.2233	+/-	0.0174	0.1668	+/-	0.0077	0.1534	+/-	0.0043	0.3265	+/-	0.0444
6 state model coarse grained 3 state	State 1			State 2			State 3
D, µm²/s	0.2422	+/-	0.0059	1.9484	+/-	0.0119	11.4298	+/-	0.4215
Occupancy	0.5787	+/-	0.0088	0.39	+/-	0.0086	0.0313	+/-	0.0029
Dwell time, s	0.2254	+/-	0.0085	0.1534	+/-	0.0042	0.3265	+/-	0.0457
7 state model (AIC=741898.1042)	State 1			State 2			State 3			State 4			State 5			State 6			State 7
D, µm²/s	0.0272	+/-	0.0017	0.0863	+/-	0.0018	0.1115	+/-	0.0031	0.1616	+/-	0.0032	0.5944	+/-	0.0081	1.9566	+/-	0.0127	11.568	+/-	0.4206
Occupancy	0.043	+/-	0.0049	0.1557	+/-	0.0103	0.0835	+/-	0.0049	0.1348	+/-	0.0071	0.1653	+/-	0.006	0.3869	+/-	0.0088	0.0307	+/-	0.0028
Dwell time, s	0.2728	+/-	0.0345	0.5651	+/-	0.088	0.0382	+/-	0.0015	0.1769	+/-	0.0142	0.1665	+/-	0.0084	0.1538	+/-	0.004	0.3022	+/-	0.0434
7 state model coarse grained 3 state	State 1			State 2			State 3
D, µm²/s	0.2472	+/-	0.0056	1.9566	+/-	0.0121	11.568	+/-	0.4245
Occupancy	0.5824	+/-	0.0092	0.3869	+/-	0.009	0.0307	+/-	0.0027
Dwell time, s	0.2305	+/-	0.0091	0.1538	+/-	0.0043	0.3022	+/-	0.0464
8 state model (AIC=741019.2761)	State 1			State 2			State 3			State 4			State 5			State 6			State 7			State 8
D, µm²/s	0.0262	+/-	0.0017	0.0823	+/-	0.0015	0.1041	+/-	0.0024	0.1407	+/-	0.0025	0.4409	+/-	0.0068	0.9921	+/-	0.0212	1.9385	+/-	0.0141	11.57	+/-	0.4725
Occupancy	0.0399	+/-	0.0048	0.1374	+/-	0.0098	0.0816	+/-	0.0047	0.1348	+/-	0.0079	0.1129	+/-	0.0061	0.0876	+/-	0.0058	0.3751	+/-	0.0094	0.0307	+/-	0.0026
Dwell time, s	0.3135	+/-	0.0432	0.6264	+/-	0.0922	0.041	+/-	0.0014	0.2533	+/-	0.0248	0.2452	+/-	0.0186	0.1907	+/-	0.0183	0.1857	+/-	0.006	0.3596	+/-	0.0588
8 state model coarse grained 3 state	State 1			State 2			State 3
D, µm²/s	0.297	+/-	0.052	1.9385	+/-	0.0778	11.57	+/-	0.453
Occupancy	0.5943	+/-	0.0391	0.3751	+/-	0.0392	0.0307	+/-	0.0028
Dwell time, s	0.2912	+/-	0.0418	0.1857	+/-	0.0054	0.3596	+/-	0.0582
9 state model (AIC=740645.7263)	State 1			State 2			State 3			State 4			State 5			State 6			State 7			State 8			State 9
D, µm²/s	0.0261	+/-	0.0016	0.0822	+/-	0.0016	0.1035	+/-	0.003	0.1402	+/-	0.0027	0.4329	+/-	0.0078	0.9102	+/-	0.0161	1.9075	+/-	0.0128	5.4945	+/-	0.1902	13.9459	+/-	0.3378
Occupancy	0.0402	+/-	0.0048	0.1367	+/-	0.0099	0.0786	+/-	0.0052	0.1367	+/-	0.009	0.1034	+/-	0.0059	0.0952	+/-	0.0052	0.3723	+/-	0.009	0.0156	+/-	0.0025	0.0212	+/-	0.0022
Dwell time, s	0.3036	+/-	0.0435	0.6014	+/-	0.1045	0.0402	+/-	0.0017	0.2418	+/-	0.0229	0.262	+/-	0.0202	0.2157	+/-	0.0164	0.1884	+/-	0.0061	0.2203	+/-	0.0455	0.7571	+/-	0.2934
9 state model coarse grained 3 state	State 1			State 2			State 3
D, µm²/s	0.2895	+/-	0.0077	2.0519	+/-	0.0271	13.9459	+/-	0.3065
Occupancy	0.5908	+/-	0.0095	0.388	+/-	0.0092	0.0212	+/-	0.002
Dwell time, s	0.2907	+/-	0.0126	0.1895	+/-	0.0058	0.7571	+/-	0.3672

## Sheet: Supplementary Data 2
HaloTag-IF2γ isoform, combined (n=127210)
1 state model (AIC=897567.5161)	State 1
D, µm²/s	1.7127	+/-	0.0299
Occupancy	1	+/-	0
Dwell time, s	Inf	+/-	NaN
2 state model (AIC=772514.0036)	State 1			State 2
D, µm²/s	0.1245	+/-	0.0026	2.7204	+/-	0.0265
Occupancy	0.3792	+/-	0.0092	0.6208	+/-	0.0092
Dwell time, s	0.1734	+/-	0.0061	0.2805	+/-	0.0096
3 state model (AIC=762850.0180)	State 1			State 2			State 3
D, µm²/s	0.0925	+/-	0.002	0.6	+/-	0.007	3.0999	+/-	0.0281
Occupancy	0.3019	+/-	0.0091	0.1764	+/-	0.0057	0.5217	+/-	0.0094
Dwell time, s	0.2137	+/-	0.0094	0.1058	+/-	0.0038	0.3478	+/-	0.0126
4 state model (AIC=759485.6616)	State 1			State 2			State 3			State 4
D, µm²/s	0.0912	+/-	0.0021	0.5617	+/-	0.008	2.8366	+/-	0.0158	10.6878	+/-	0.4564
Occupancy	0.2976	+/-	0.0091	0.1671	+/-	0.0054	0.5186	+/-	0.0087	0.0167	+/-	0.0019
Dwell time, s	0.2154	+/-	0.0093	0.1116	+/-	0.004	0.3688	+/-	0.0133	0.3707	+/-	0.1184
4 state model coarse grained 3 state	State 1			State 2			State 3
D, µm²/s	0.2604	+/-	0.0068	2.8366	+/-	0.0158	10.6878	+/-	0.4564
Occupancy	0.4647	+/-	0.0089	0.5186	+/-	0.0087	0.0167	+/-	0.0019
Dwell time, s	0.3071	+/-	0.012	0.3688	+/-	0.0133	0.3707	+/-	0.1184
5 state model (AIC=756643.2735)	State 1			State 2			State 3			State 4			State 5
D, µm²/s	0.0389	+/-	0.0022	0.1322	+/-	0.0018	0.6525	+/-	0.0087	2.8555	+/-	0.0153	10.8808	+/-	0.4694
Occupancy	0.0893	+/-	0.0063	0.2355	+/-	0.0065	0.1458	+/-	0.0057	0.5132	+/-	0.0093	0.0162	+/-	0.002
Dwell time, s	0.3181	+/-	0.0286	0.1689	+/-	0.0063	0.1258	+/-	0.0053	0.3856	+/-	0.0145	0.3564	+/-	0.1139
5 state model coarse grained 3 state	State 1			State 2			State 3
D, µm²/s	0.2757	+/-	0.0066	2.8555	+/-	0.0153	10.8808	+/-	0.4694
Occupancy	0.4707	+/-	0.0095	0.5132	+/-	0.0093	0.0162	+/-	0.002
Dwell time, s	0.3296	+/-	0.0131	0.3856	+/-	0.0145	0.3564	+/-	0.1139
6 state model (AIC=755255.5288)	State 1			State 2			State 3			State 4			State 5			State 6
D, µm²/s	0.0175	+/-	0.0016	0.0821	+/-	0.0019	0.1699	+/-	0.0025	0.6902	+/-	0.011	2.8609	+/-	0.0158	10.8666	+/-	0.4777
Occupancy	0.0368	+/-	0.0049	0.1515	+/-	0.0075	0.1487	+/-	0.0058	0.1359	+/-	0.0055	0.5108	+/-	0.0089	0.0163	+/-	0.0019
Dwell time, s	0.4564	+/-	0.0843	0.3227	+/-	0.0299	0.1473	+/-	0.0078	0.1339	+/-	0.006	0.3937	+/-	0.0149	0.3246	+/-	0.0761
6 state model coarse grained 3 state	State 1			State 2			State 3
D, µm²/s	0.2795	+/-	0.0076	2.8609	+/-	0.0158	10.8666	+/-	0.4777
Occupancy	0.4729	+/-	0.0092	0.5108	+/-	0.0089	0.0163	+/-	0.0019
Dwell time, s	0.3374	+/-	0.0125	0.3937	+/-	0.0149	0.3246	+/-	0.0761
7 state model (AIC=754856.9054)	State 1			State 2			State 3			State 4			State 5			State 6			State 7
D, µm²/s	0.0165	+/-	0.0016	0.0796	+/-	0.0017	0.1603	+/-	0.0024	0.6054	+/-	0.0081	2.6067	+/-	0.1205	2.9158	+/-	0.0307	11.1566	+/-	0.5271
Occupancy	0.0352	+/-	0.0049	0.1421	+/-	0.0081	0.1521	+/-	0.0067	0.1269	+/-	0.0052	0.1761	+/-	0.0513	0.3523	+/-	0.0519	0.0152	+/-	0.0019
Dwell time, s	0.4533	+/-	0.0811	0.3384	+/-	0.0369	0.1513	+/-	0.0081	0.1513	+/-	0.0071	0.1542	+/-	0.0266	0.9704	+/-	1.4254	0.3568	+/-	0.1162
7 state model coarse grained 3 state	State 1			State 2			State 3
D, µm²/s	0.2478	+/-	0.0061	2.8127	+/-	0.017	11.1566	+/-	0.5271
Occupancy	0.4563	+/-	0.0088	0.5284	+/-	0.0089	0.0152	+/-	0.0019
Dwell time, s	0.3137	+/-	0.0119	0.3912	+/-	0.0151	0.3568	+/-	0.1162
8 state model (AIC=754844.3398)	State 1			State 2			State 3			State 4			State 5			State 6			State 7			State 8
D, µm²/s	0.0153	+/-	0.0017	0.0752	+/-	0.0018	0.1459	+/-	0.0034	0.159	+/-	0.0037	0.599	+/-	0.0085	2.5394	+/-	0.1558	2.9068	+/-	0.0346	11.6702	+/-	0.4853
Occupancy	0.0323	+/-	0.0051	0.1289	+/-	0.0075	0.0801	+/-	0.011	0.0877	+/-	0.0118	0.1254	+/-	0.0055	0.1366	+/-	0.0595	0.3949	+/-	0.0593	0.014	+/-	0.0016
Dwell time, s	0.5193	+/-	0.1013	0.3412	+/-	0.0314	0.0815	+/-	0.0093	0.3135	+/-	0.1168	0.1485	+/-	0.0078	0.1408	+/-	0.0295	0.6824	+/-	0.8652	0.3128	+/-	0.0809
8 state model coarse grained 3 state	State 1			State 2			State 3
D, µm²/s	0.2441	+/-	0.0066	2.8124	+/-	0.0166	11.6702	+/-	0.4853
Occupancy	0.4544	+/-	0.0095	0.5316	+/-	0.0093	0.014	+/-	0.0016
Dwell time, s	0.308	+/-	0.0131	0.3858	+/-	0.015	0.3128	+/-	0.0809
9 state model (AIC=754614.2204)	State 1			State 2			State 3			State 4			State 5			State 6			State 7			State 8			State 9
D, µm²/s	0.0111	+/-	0.0014	0.0484	+/-	0.0019	0.0963	+/-	0.0022	0.1479	+/-	0.004	0.183	+/-	0.0036	0.6122	+/-	0.0081	2.6264	+/-	0.1712	2.9221	+/-	0.0389	11.5561	+/-	0.4702
Occupancy	0.0229	+/-	0.0042	0.0605	+/-	0.0064	0.1117	+/-	0.0093	0.0718	+/-	0.0055	0.0652	+/-	0.0061	0.1243	+/-	0.0054	0.1853	+/-	0.0737	0.344	+/-	0.0735	0.0143	+/-	0.0016
Dwell time, s	0.6134	+/-	0.1159	0.2644	+/-	0.0327	0.3931	+/-	0.0499	0.0921	+/-	0.0052	0.2697	+/-	0.0348	0.1549	+/-	0.0079	0.1579	+/-	0.0338	0.8803	+/-	0.9531	0.3282	+/-	0.0841
9 state model coarse grained 3 state	State 1			State 2			State 3
D, µm²/s	0.2468	+/-	0.0068	2.8186	+/-	0.0163	11.5561	+/-	0.4702
Occupancy	0.4564	+/-	0.0099	0.5293	+/-	0.0098	0.0143	+/-	0.0016
Dwell time, s	0.3096	+/-	0.0125	0.3855	+/-	0.0147	0.3282	+/-	0.0841

## Sheet: Supplementary Data 3
HaloTag-IF3, combined (n=172989)
1 state model (AIC=1345822.1574)	State 1
D, µm²/s	4.0219	+/-	0.0454
Occupancy	1	+/-	0
Dwell time, s	Inf	+/-	NaN
2 state model (AIC=1256341.6128)	State 1			State 2
D, µm²/s	0.2679	+/-	0.006	5.0048	+/-	0.0326
Occupancy	0.1964	+/-	0.0066	0.8036	+/-	0.0066
Dwell time, s	0.1884	+/-	0.0071	0.8085	+/-	0.0313
3 state model (AIC=1243393.5888)	State 1			State 2			State 3
D, µm²/s	0.0827	+/-	0.0025	0.6863	+/-	0.009	5.1033	+/-	0.0375
Occupancy	0.1069	+/-	0.0048	0.1095	+/-	0.0041	0.7836	+/-	0.007
Dwell time, s	0.1259	+/-	0.0055	0.0992	+/-	0.003	1.3911	+/-	0.0633
4 state model (AIC=1235587.2882)	State 1			State 2			State 3			State 4
D, µm²/s	0.0807	+/-	0.0026	0.6463	+/-	0.0086	4.4179	+/-	0.0213	12.1371	+/-	0.1914
Occupancy	0.1046	+/-	0.0045	0.1012	+/-	0.0045	0.7227	+/-	0.0071	0.0714	+/-	0.0032
Dwell time, s	0.1268	+/-	0.0061	0.117	+/-	0.0043	1.5547	+/-	0.0786	0.5682	+/-	0.0615
4 state model coarse grained 3 state	State 1			State 2			State 3
D, µm²/s	0.3588	+/-	0.01	4.4179	+/-	0.0213	12.1371	+/-	0.1914
Occupancy	0.2059	+/-	0.0068	0.7227	+/-	0.0071	0.0714	+/-	0.0032
Dwell time, s	0.3624	+/-	0.0176	1.5547	+/-	0.0786	0.5682	+/-	0.0615
5 state model (AIC=1233632.8746)	State 1			State 2			State 3			State 4			State 5
D, µm²/s	0.0264	+/-	0.0019	0.1391	+/-	0.0023	0.7246	+/-	0.0101	4.4331	+/-	0.0187	12.1876	+/-	0.1808
Occupancy	0.0337	+/-	0.003	0.0865	+/-	0.0041	0.0883	+/-	0.0042	0.721	+/-	0.0078	0.0705	+/-	0.0035
Dwell time, s	0.2617	+/-	0.0258	0.1064	+/-	0.0045	0.1127	+/-	0.0048	1.6154	+/-	0.0872	0.5592	+/-	0.064
5 state model coarse grained 3 state	State 1			State 2			State 3
D, µm²/s	0.369	+/-	0.0099	4.4331	+/-	0.0187	12.1876	+/-	0.1808
Occupancy	0.2085	+/-	0.0074	0.721	+/-	0.0078	0.0705	+/-	0.0035
Dwell time, s	0.3744	+/-	0.0185	1.6154	+/-	0.0872	0.5592	+/-	0.064
6 state model (AIC=1233279.5906)	State 1			State 2			State 3			State 4			State 5			State 6
D, µm²/s	0.0257	+/-	0.0018	0.1337	+/-	0.0025	0.6824	+/-	0.0099	3.9771	+/-	0.1506	4.7986	+/-	0.1031	13.4536	+/-	0.2132
Occupancy	0.0328	+/-	0.0029	0.0841	+/-	0.0037	0.0862	+/-	0.004	0.2813	+/-	0.0735	0.4623	+/-	0.0733	0.0531	+/-	0.0028
Dwell time, s	0.2702	+/-	0.0288	0.1053	+/-	0.0047	0.123	+/-	0.0054	1.5328	+/-	0.3436	2.1637	+/-	0.4636	0.7725	+/-	0.1276
6 state model coarse grained 3 state	State 1			State 2			State 3
D, µm²/s	0.3492	+/-	0.0089	4.4878	+/-	0.021	13.4536	+/-	0.2132
Occupancy	0.2032	+/-	0.0069	0.7437	+/-	0.007	0.0531	+/-	0.0028
Dwell time, s	0.3836	+/-	0.0182	1.8717	+/-	0.1086	0.7725	+/-	0.1276
7 state model (AIC=1232847.8477)	State 1			State 2			State 3			State 4			State 5			State 6			State 7
D, µm²/s	0.0214	+/-	0.002	0.109	+/-	0.002	0.4226	+/-	0.0112	0.7705	+/-	0.0135	4.0409	+/-	0.1648	4.8251	+/-	0.1132	13.5243	+/-	0.198
Occupancy	0.0273	+/-	0.0029	0.0708	+/-	0.0036	0.0467	+/-	0.0033	0.0603	+/-	0.0037	0.3067	+/-	0.0786	0.4359	+/-	0.0776	0.0523	+/-	0.003
Dwell time, s	0.3099	+/-	0.0415	0.1268	+/-	0.0066	0.2136	+/-	0.0201	0.1677	+/-	0.0163	1.6348	+/-	0.3577	2.3199	+/-	0.4866	0.8249	+/-	0.1409
7 state model coarse grained 3 state	State 1			State 2			State 3
D, µm²/s	0.3633	+/-	0.0102	4.5012	+/-	0.0223	13.5243	+/-	0.198
Occupancy	0.2051	+/-	0.0071	0.7426	+/-	0.0075	0.0523	+/-	0.003
Dwell time, s	0.4046	+/-	0.021	1.9772	+/-	0.1211	0.8249	+/-	0.1409
8 state model (AIC=1232333.4165)	State 1			State 2			State 3			State 4			State 5			State 6			State 7			State 8
D, µm²/s	0.0085	+/-	0.0019	0.0544	+/-	0.0018	0.1309	+/-	0.0024	0.4205	+/-	0.0168	0.7373	+/-	0.0136	4.1055	+/-	0.1324	4.8584	+/-	0.1184	13.4632	+/-	0.1992
Occupancy	0.0146	+/-	0.0023	0.0349	+/-	0.0027	0.0495	+/-	0.0034	0.0401	+/-	0.0039	0.0653	+/-	0.0049	0.3593	+/-	0.0767	0.3833	+/-	0.0765	0.053	+/-	0.0029
Dwell time, s	0.7091	+/-	0.2159	0.1541	+/-	0.0116	0.1374	+/-	0.0095	0.2578	+/-	0.0334	0.1542	+/-	0.0125	1.6009	+/-	0.2596	2.5953	+/-	0.6778	0.7747	+/-	0.1208
8 state model coarse grained 3 state	State 1			State 2			State 3
D, µm²/s	0.3598	+/-	0.0105	4.4941	+/-	0.0227	13.4632	+/-	0.1992
Occupancy	0.2044	+/-	0.0073	0.7426	+/-	0.0072	0.053	+/-	0.0029
Dwell time, s	0.4016	+/-	0.0208	1.9953	+/-	0.1165	0.7747	+/-	0.1208
9 state model (AIC=1232309.2195)	State 1			State 2			State 3			State 4			State 5			State 6			State 7			State 8			State 9
D, µm²/s	0.0093	+/-	0.0019	0.0567	+/-	0.0017	0.131	+/-	0.0026	0.3724	+/-	0.02	0.7328	+/-	0.0139	4.0913	+/-	0.099	4.9935	+/-	0.1317	13.4576	+/-	0.2032	54.5987	+/-	4.8365
Occupancy	0.0155	+/-	0.0023	0.0355	+/-	0.0025	0.0471	+/-	0.0032	0.0357	+/-	0.0038	0.071	+/-	0.0046	0.4007	+/-	0.0655	0.3447	+/-	0.0651	0.0495	+/-	0.0029	0.0003	+/-	0.0001
Dwell time, s	0.8037	+/-	0.2493	0.1473	+/-	0.0105	0.1404	+/-	0.0095	0.2059	+/-	0.029	0.1407	+/-	0.0101	1.638	+/-	0.2053	2.297	+/-	0.472	4.6011	+/-	4.0771	0.0061	+/-	0.0004
9 state model coarse grained 3 state	State 1			State 2			State 3
D, µm²/s	0.3597	+/-	0.0098	4.5085	+/-	0.0222	13.7294	+/-	0.2133
Occupancy	0.2048	+/-	0.0072	0.7453	+/-	0.0072	0.0499	+/-	0.0029
Dwell time, s	0.3962	+/-	0.0206	1.8884	+/-	0.1051	0.742	+/-	0.1271

## Sheet: Supplementary Data 4
HaloTag-IF1, combined (n=143967)
1 state model (AIC=1084113.2772)	State 1
D, µm²/s	8.9738	+/-	0.0718
Occupancy	1	+/-	0
Dwell time, s	Inf	+/-	NaN
2 state model (AIC=1039242.3093)	State 1			State 2
D, µm²/s	0.1577	+/-	0.0101	9.7267	+/-	0.0452
Occupancy	0.0692	+/-	0.0051	0.9308	+/-	0.0051
Dwell time, s	0.1922	+/-	0.0165	2.1449	+/-	0.1457
3 state model (AIC=1035792.7894)	State 1			State 2			State 3
D, µm²/s	0.089	+/-	0.0047	0.9425	+/-	0.0405	9.875	+/-	0.0449
Occupancy	0.0547	+/-	0.0043	0.0288	+/-	0.0022	0.9165	+/-	0.005
Dwell time, s	0.2089	+/-	0.0195	0.0777	+/-	0.0061	2.5779	+/-	0.1652
3 state model coarse grained 2 state	State 1			State 2
D, µm²/s	0.3835	+/-	0.0828	9.875	+/-	0.0855
Occupancy	0.0835	+/-	0.009	0.9165	+/-	0.009
Dwell time, s	0.249	+/-	0.021	2.5779	+/-	0.2729
4 state model (AIC=1034310.1352)	State 1			State 2			State 3			State 4
D, µm²/s	0.0603	+/-	0.0034	0.3419	+/-	0.0135	2.7194	+/-	0.0979	9.939	+/-	0.0418
Occupancy	0.0396	+/-	0.0043	0.0275	+/-	0.0025	0.0267	+/-	0.0025	0.9062	+/-	0.0058
Dwell time, s	0.4621	+/-	0.0595	0.1462	+/-	0.0135	0.2491	+/-	0.0289	3.1692	+/-	0.235
4 state model coarse grained 2 state	State 1			State 2
D, µm²/s	0.1756	+/-	0.0116	9.7324	+/-	0.0456
Occupancy	0.0671	+/-	0.0052	0.9329	+/-	0.0052
Dwell time, s	0.3873	+/-	0.0421	4.552	+/-	0.4028
5 state model (AIC=1033830.7618)	State 1			State 2			State 3			State 4			State 5
D, µm²/s	0.0467	+/-	0.0032	0.1989	+/-	0.0083	0.9875	+/-	0.0473	4.7025	+/-	0.0866	10.1227	+/-	0.0419
Occupancy	0.0301	+/-	0.0034	0.0307	+/-	0.0029	0.0149	+/-	0.0017	0.0516	+/-	0.0038	0.8727	+/-	0.0064
Dwell time, s	0.2662	+/-	0.0456	0.1603	+/-	0.0149	0.1173	+/-	0.0143	0.9041	+/-	0.23	4.2373	+/-	0.4018
5 state model coarse grained 2 state	State 1			State 2
D, µm²/s	0.2937	+/-	0.0827	9.82	+/-	0.0825
Occupancy	0.0757	+/-	0.0094	0.9243	+/-	0.0094
Dwell time, s	0.3242	+/-	0.0404	3.6572	+/-	0.3103
6 state model (AIC=1033276.3743)	State 1			State 2			State 3			State 4			State 5			State 6
D, µm²/s	0.0098	+/-	0.0018	0.081	+/-	0.0035	0.3094	+/-	0.0124	1.2566	+/-	0.0483	4.7132	+/-	0.0818	10.1125	+/-	0.039
Occupancy	0.0079	+/-	0.0012	0.035	+/-	0.0042	0.022	+/-	0.0024	0.0122	+/-	0.0016	0.0477	+/-	0.0038	0.8752	+/-	0.0065
Dwell time, s	0.3489	+/-	0.0838	0.2369	+/-	0.0299	0.1299	+/-	0.013	0.1583	+/-	0.0254	1.3393	+/-	0.4707	3.8376	+/-	0.3089
6 state model coarse grained 2 state	State 1			State 2
D, µm²/s	0.1498	+/-	0.0093	9.721	+/-	0.044
Occupancy	0.0648	+/-	0.0054	0.9352	+/-	0.0054
Dwell time, s	0.2814	+/-	0.0284	3.7621	+/-	0.2977
7 state model (AIC=1033201.1960)	State 1			State 2			State 3			State 4			State 5			State 6			State 7
D, µm²/s	0.0097	+/-	0.002	0.0819	+/-	0.0035	0.312	+/-	0.0125	1.2654	+/-	0.0485	4.6727	+/-	0.0774	10.1025	+/-	0.0406	10.466	+/-	0.6904
Occupancy	0.0079	+/-	0.0012	0.0353	+/-	0.0037	0.0212	+/-	0.0025	0.0122	+/-	0.0016	0.0469	+/-	0.0037	0.872	+/-	0.0076	0.0046	+/-	0.0047
Dwell time, s	0.3711	+/-	0.1003	0.2389	+/-	0.0306	0.1361	+/-	0.0153	0.1693	+/-	0.0267	1.3633	+/-	0.49	3.1145	+/-	0.3242	0.0083	+/-	0.004
7 state model coarse grained 2 state	State 1			State 2
D, µm²/s	0.1489	+/-	0.0095	9.7172	+/-	0.0466
Occupancy	0.0644	+/-	0.005	0.9356	+/-	0.005
Dwell time, s	0.2918	+/-	0.031	4.0072	+/-	0.3213
8 state model (AIC=1033047.8023)	State 1			State 2			State 3			State 4			State 5			State 6			State 7			State 8
D, µm²/s	0.0103	+/-	0.0019	0.085	+/-	0.0032	0.336	+/-	0.0145	1.0109	+/-	0.3119	1.4388	+/-	0.0561	4.8324	+/-	0.0752	10.0687	+/-	0.0409	11.1942	+/-	0.1916
Occupancy	0.0084	+/-	0.0014	0.0361	+/-	0.0037	0.0216	+/-	0.0025	0.0011	+/-	0.0001	0.0122	+/-	0.0016	0.0458	+/-	0.0037	0.8288	+/-	0.006	0.0461	+/-	0.0006
Dwell time, s	0.3707	+/-	0.0934	0.2253	+/-	0.0268	0.1293	+/-	0.0152	0.005	+/-	0	0.1675	+/-	0.0252	1.1629	+/-	0.3745	4.1975	+/-	0.3879	0.005	+/-	0
8 state model coarse grained 2 state	State 1			State 2
D, µm²/s	0.1575	+/-	0.0119	9.7439	+/-	0.045
Occupancy	0.066	+/-	0.0053	0.934	+/-	0.0053
Dwell time, s	0.261	+/-	0.025	3.4342	+/-	0.2785
9 state model (AIC=1032811.3563)	State 1			State 2			State 3			State 4			State 5			State 6			State 7			State 8			State 9
D, µm²/s	0.0056	+/-	0.0012	0.0651	+/-	0.0038	0.1896	+/-	0.0074	0.3439	+/-	0.0782	0.5972	+/-	0.025	2.0092	+/-	0.0818	5.1081	+/-	0.0845	10.1049	+/-	0.0391	18.406	+/-	1.485
Occupancy	0.0058	+/-	0.0009	0.0284	+/-	0.0039	0.0227	+/-	0.0025	0.0009	+/-	0.0001	0.0129	+/-	0.0019	0.0118	+/-	0.0017	0.0421	+/-	0.0039	0.8744	+/-	0.0067	0.0009	+/-	0.0001
Dwell time, s	0.4134	+/-	0.2625	0.2763	+/-	0.0568	0.166	+/-	0.0243	0.005	+/-	0	0.1702	+/-	0.036	0.3144	+/-	0.0668	0.9881	+/-	0.2837	3.8907	+/-	0.3304	0.005	+/-	0
9 state model coarse grained 2 state	State 1			State 2
D, µm²/s	0.201	+/-	0.0129	9.7838	+/-	0.0428
Occupancy	0.0708	+/-	0.0056	0.9292	+/-	0.0056
Dwell time, s	0.3261	+/-	0.0336	3.5802	+/-	0.2684

## Sheet: Supplementary Data 5
fMet-tRNAfMet-Cy5, combined (n=53849)
1 state model (AIC=439921.4692)	State 1
D, µm²/s	9.0276	+/-	0.0833
Occupancy	1	+/-	0
Dwell time, s	Inf	+/-	NaN
2 state model (AIC=428001.0132)	State 1			State 2
D, µm²/s	0.1662	+/-	0.0102	9.603	+/-	0.079
Occupancy	0.0585	+/-	0.0046	0.9415	+/-	0.0046
Dwell time, s	0.1361	+/-	0.0156	2.1808	+/-	0.2217
3 state model (AIC=427416.6952)	State 1			State 2			State 3
D, µm²/s	0.139	+/-	0.0109	2.7063	+/-	0.1022	9.8118	+/-	0.0789
Occupancy	0.0487	+/-	0.005	0.0391	+/-	0.0041	0.9122	+/-	0.0062
Dwell time, s	0.5019	+/-	0.1081	0.3813	+/-	0.0806	3.3304	+/-	0.4591
3 state model coarse grained 2 state	State 1			State 2
D, µm²/s	0.139	+/-	0.0109	9.5196	+/-	0.0812
Occupancy	0.0487	+/-	0.005	0.9513	+/-	0.005
Dwell time, s	0.5019	+/-	0.1081	7.9858	+/-	1.7293
4 state model (AIC=426814.5365)	State 1			State 2			State 3			State 4
D, µm²/s	0.097	+/-	0.0079	0.6712	+/-	0.0377	8.7216	+/-	0.0645	16.3194	+/-	0.3277
Occupancy	0.0398	+/-	0.0044	0.0263	+/-	0.0026	0.818	+/-	0.0095	0.1158	+/-	0.0079
Dwell time, s	0.2984	+/-	0.062	0.1079	+/-	0.015	2.1793	+/-	0.2734	4.1941	+/-	2.40665e+06
4 state model coarse grained 2 state	State 1			State 2
D, µm²/s	0.3253	+/-	0.0245	9.6639	+/-	0.0796
Occupancy	0.0662	+/-	0.0051	0.9338	+/-	0.0051
Dwell time, s	0.1897	+/-	0.0218	2.4276	+/-	0.2798
5 state model (AIC=426530.1456)	State 1			State 2			State 3			State 4			State 5
D, µm²/s	0.0514	+/-	0.0061	0.2338	+/-	0.0118	3.1114	+/-	0.1031	8.9883	+/-	0.0555	17.0265	+/-	0.3189
Occupancy	0.0216	+/-	0.0033	0.034	+/-	0.0035	0.0344	+/-	0.0036	0.8149	+/-	0.0084	0.0951	+/-	0.0068
Dwell time, s	0.3431	+/-	0.1622	0.0951	+/-	0.0114	0.1896	+/-	0.0277	3.4245	+/-	0.4905	3.4484	+/-	3.35145e+06
5 state model coarse grained 2 state	State 1			State 2
D, µm²/s	0.1629	+/-	0.0101	9.5836	+/-	0.0781
Occupancy	0.0556	+/-	0.0046	0.9444	+/-	0.0046
Dwell time, s	0.1448	+/-	0.0168	2.7465	+/-	0.3381
6 state model (AIC=426460.2566)	State 1			State 2			State 3			State 4			State 5			State 6
D, µm²/s	0.0545	+/-	0.0055	0.2025	+/-	0.0118	0.8145	+/-	0.0433	4.6402	+/-	0.2475	9.0236	+/-	0.0621	17.4836	+/-	0.2924
Occupancy	0.024	+/-	0.0036	0.0229	+/-	0.0032	0.0165	+/-	0.0018	0.0352	+/-	0.005	0.8136	+/-	0.0092	0.0877	+/-	0.0063
Dwell time, s	0.2043	+/-	0.046	0.359	+/-	0.1483	0.0848	+/-	0.0124	0.2308	+/-	0.071	4.2258	+/-	0.7812	2.2479	+/-	141.855
6 state model coarse grained 2 state	State 1			State 2
D, µm²/s	0.3056	+/-	0.0254	9.651	+/-	0.0786
Occupancy	0.0634	+/-	0.0051	0.9366	+/-	0.0051
Dwell time, s	0.1871	+/-	0.0246	2.7743	+/-	0.3095
7 state model (AIC=426429.8639)	State 1			State 2			State 3			State 4			State 5			State 6			State 7
D, µm²/s	0.039	+/-	0.0064	0.1888	+/-	0.0148	0.1941	+/-	0.025	0.9546	+/-	0.0489	4.4781	+/-	0.1858	9.0674	+/-	0.0582	17.3902	+/-	0.323
Occupancy	0.0166	+/-	0.0032	0.0227	+/-	0.0037	0.0132	+/-	0.0022	0.0104	+/-	0.0016	0.0399	+/-	0.0045	0.81	+/-	0.0095	0.0873	+/-	0.0066
Dwell time, s	0.708	+/-	0.4515	0.4381	+/-	0.2343	0.0408	+/-	0.0047	0.2415	+/-	0.0918	0.2959	+/-	0.082	3.3382	+/-	0.4642	3.4972	+/-	3.7806
7 state model coarse grained 2 state	State 1			State 2
D, µm²/s	0.2775	+/-	0.0522	9.647	+/-	0.0841
Occupancy	0.0629	+/-	0.0062	0.9371	+/-	0.0062
Dwell time, s	0.1697	+/-	0.0233	2.5457	+/-	0.2962
8 state model (AIC=426402.6988)	State 1			State 2			State 3			State 4			State 5			State 6			State 7			State 8
D, µm²/s	0.0358	+/-	0.0061	0.1553	+/-	0.0112	0.1853	+/-	0.0119	0.8752	+/-	0.0496	4.425	+/-	0.1714	9.1534	+/-	0.0543	9.4949	+/-	0.827	17.6155	+/-	0.3346
Occupancy	0.0152	+/-	0.0031	0.0113	+/-	0.0017	0.0245	+/-	0.0036	0.0107	+/-	0.0016	0.0492	+/-	0.0054	0.7974	+/-	0.0232	0.0114	+/-	0.0214	0.0803	+/-	0.0067
Dwell time, s	1.8582	+/-	9.63108e+10	0.0377	+/-	0.0049	0.6032	+/-	1.20238e+08	0.2097	+/-	0.0804	0.4168	+/-	0.1101	4.7414	+/-	28.7926	0.0188	+/-	0.028	4.2936	+/-	3.387
8 state model coarse grained 2 state	State 1			State 2
D, µm²/s	0.263	+/-	0.0249	9.6339	+/-	0.0757
Occupancy	0.0617	+/-	0.0052	0.9383	+/-	0.0052
Dwell time, s	0.1771	+/-	0.0216	2.7437	+/-	0.3111
9 state model (AIC=426385.2590)	State 1			State 2			State 3			State 4			State 5			State 6			State 7			State 8			State 9
D, µm²/s	0.036	+/-	0.0063	0.1487	+/-	0.0102	0.1848	+/-	0.0118	0.8616	+/-	0.0495	3.4258	+/-	1.467	4.2705	+/-	0.1486	9.1267	+/-	0.0563	17.3187	+/-	0.3464	27.7552	+/-	8.8193
Occupancy	0.0149	+/-	0.0027	0.0114	+/-	0.0016	0.0244	+/-	0.0034	0.0105	+/-	0.0017	0.0006	+/-	0.0002	0.0494	+/-	0.005	0.802	+/-	0.0092	0.0866	+/-	0.0066	0.0003	+/-	0.0001
Dwell time, s	3.6446	+/-	6.0144e+09	0.0412	+/-	0.0047	0.7142	+/-	0.4565	0.2252	+/-	0.0777	0.005	+/-	0	0.5184	+/-	0.1172	3.7196	+/-	0.5836	3.0888	+/-	3.0552	0.005	+/-	0
9 state model coarse grained 2 state	State 1			State 2
D, µm²/s	0.2585	+/-	0.0263	9.6295	+/-	0.0803
Occupancy	0.0612	+/-	0.0047	0.9388	+/-	0.0047
Dwell time, s	0.192	+/-	0.0231	2.7463	+/-	0.2949

## Sheet: Supplementary Data 6
30S h6-MS2CP-HaloTag, combined (n=324164)
1 state model (AIC=1228636.1801)	State 1
D, µm²/s	0.2166	+/-	0.0061
Occupancy	1	+/-	0
Dwell time, s	Inf	+/-	NaN
2 state model (AIC=1003828.5983)	State 1			State 2
D, µm²/s	0.1064	+/-	0.001	1.5147	+/-	0.0634
Occupancy	0.9123	+/-	0.0032	0.0877	+/-	0.0032
Dwell time, s	3.1442	+/-	0.1992	0.1658	+/-	0.0068
3 state model (AIC=979511.7020)	State 1			State 2			State 3
D, µm²/s	0.097	+/-	0.001	0.5546	+/-	0.0075	9.341	+/-	0.4675
Occupancy	0.8639	+/-	0.0045	0.1265	+/-	0.0043	0.0096	+/-	0.0007
Dwell time, s	1.9231	+/-	0.0907	0.181	+/-	0.0065	0.0425	+/-	0.003
4 state model (AIC=964237.8050)	State 1			State 2			State 3			State 4
D, µm²/s	0.0498	+/-	0.0012	0.1256	+/-	0.0007	0.6551	+/-	0.0091	10.1141	+/-	0.531
Occupancy	0.2671	+/-	0.0086	0.6251	+/-	0.0087	0.0992	+/-	0.0037	0.0086	+/-	0.0007
Dwell time, s	1.2922	+/-	0.0863	1.1092	+/-	0.0452	0.2391	+/-	0.0112	0.0552	+/-	0.005
5 state model (AIC=958348.3321)	State 1			State 2			State 3			State 4			State 5
D, µm²/s	0.0247	+/-	0.0014	0.0843	+/-	0.0006	0.1557	+/-	0.0012	0.7026	+/-	0.0101	10.5378	+/-	0.5251
Occupancy	0.077	+/-	0.0064	0.4975	+/-	0.0091	0.3297	+/-	0.0077	0.0876	+/-	0.0039	0.0082	+/-	0.0007
Dwell time, s	1.2169	+/-	0.1429	2.0373	+/-	0.156	0.8254	+/-	0.043	0.2762	+/-	0.0146	0.0532	+/-	0.0047
6 state model (AIC=956036.1793)	State 1			State 2			State 3			State 4			State 5			State 6
D, µm²/s	0.0205	+/-	0.0013	0.0728	+/-	0.0007	0.1288	+/-	0.0007	0.3241	+/-	0.0042	0.8205	+/-	0.0117	10.5453	+/-	0.5409
Occupancy	0.0606	+/-	0.0061	0.3506	+/-	0.0092	0.4476	+/-	0.0095	0.0739	+/-	0.0035	0.0592	+/-	0.0031	0.0081	+/-	0.0007
Dwell time, s	1.2329	+/-	0.1464	2.2553	+/-	0.1851	1.4811	+/-	0.1031	0.2907	+/-	0.0194	0.392	+/-	0.0326	0.0561	+/-	0.005
7 state model (AIC=954433.6747)	State 1			State 2			State 3			State 4			State 5			State 6			State 7
D, µm²/s	0.0152	+/-	0.0013	0.0492	+/-	0.0011	0.0927	+/-	0.0007	0.1426	+/-	0.001	0.3817	+/-	0.0068	0.8413	+/-	0.0123	10.5646	+/-	0.5472
Occupancy	0.039	+/-	0.0051	0.1274	+/-	0.0073	0.4051	+/-	0.0098	0.3041	+/-	0.0097	0.0627	+/-	0.0034	0.0537	+/-	0.0029	0.0081	+/-	0.0007
Dwell time, s	1.4991	+/-	0.3143	1.6003	+/-	0.1623	2.7856	+/-	0.3249	1.5396	+/-	0.1511	0.2708	+/-	0.0207	0.4786	+/-	0.0492	0.0567	+/-	0.0051
8 state model (AIC=953653.8358)	State 1			State 2			State 3			State 4			State 5			State 6			State 7			State 8
D, µm²/s	0.0195	+/-	0.0009	0.0561	+/-	0.0008	0.0921	+/-	0.0007	0.1348	+/-	0.001	0.2566	+/-	0.0038	0.7833	+/-	0.0109	7.3351	+/-	0.3424	26.6118	+/-	1.814
Occupancy	0.0815	+/-	0.0062	0.0843	+/-	0.006	0.3867	+/-	0.0107	0.2878	+/-	0.0105	0.0845	+/-	0.0042	0.0677	+/-	0.003	0.0062	+/-	0.0007	0.0012	+/-	0.0001
Dwell time, s	1.0955	+/-	0.1232	1.7443	+/-	0.2548	1.556	+/-	0.1149	6.4062	+/-	1.1808	0.3661	+/-	0.0261	0.2328	+/-	0.0152	0.0803	+/-	0.0114	0.0087	+/-	0.0005
9 state model (AIC=953053.9389)	State 1			State 2			State 3			State 4			State 5			State 6			State 7			State 8			State 9
D, µm²/s	0.022	+/-	0.0011	0.0625	+/-	0.0008	0.0965	+/-	0.0007	0.1434	+/-	0.0012	0.2628	+/-	0.0033	0.6783	+/-	0.0091	1.2496	+/-	0.0298	6.8297	+/-	0.3528	26.0484	+/-	1.6712
Occupancy	0.0917	+/-	0.0063	0.0921	+/-	0.007	0.4348	+/-	0.0113	0.2345	+/-	0.0111	0.0657	+/-	0.0034	0.0627	+/-	0.0032	0.011	+/-	0.0012	0.0062	+/-	0.0006	0.0013	+/-	0.0001
Dwell time, s	1.4708	+/-	0.1668	1.4436	+/-	0.2272	1.623	+/-	0.1304	5.3113	+/-	1.1043	0.427	+/-	0.0421	0.4067	+/-	0.038	0.219	+/-	0.036	0.1436	+/-	0.0325	0.0094	+/-	0.0005

## Sheet: Supplementary Data 7
Free HaloTag, combined (n=109253)
1 state model (AIC=737359.4486)	State 1
D, µm²/s	13.7924	+/-	0.0938
Occupancy	1	+/-	0
Dwell time, s	Inf	+/-	NaN
2 state model (AIC=712829.9407)	State 1			State 2
D, µm²/s	0.136	+/-	0.012	14.4988	+/-	0.0771
Occupancy	0.042	+/-	0.0038	0.958	+/-	0.0038
Dwell time, s	0.5658	+/-	0.1023	6.1528	+/-	0.7768
3 state model (AIC=710466.9876)	State 1			State 2			State 3
D, µm²/s	0.1083	+/-	0.0075	3.9659	+/-	0.1488	15.0029	+/-	0.0662
Occupancy	0.0386	+/-	0.004	0.0425	+/-	0.0034	0.9189	+/-	0.0054
Dwell time, s	0.7148	+/-	0.2015	0.6437	+/-	0.1259	11.7628	+/-	2.0477
3 state model coarse grained 2 state	State 1			State 2
D, µm²/s	0.1083	+/-	0.0075	14.5149	+/-	0.0753
Occupancy	0.0386	+/-	0.004	0.9614	+/-	0.004
Dwell time, s	0.7148	+/-	0.2015	12.4872	+/-	2.5237
4 state model (AIC=709582.1276)	State 1			State 2			State 3			State 4
D, µm²/s	0.0673	+/-	0.0046	0.4558	+/-	0.0425	4.4375	+/-	0.1203	15.0129	+/-	0.0651
Occupancy	0.032	+/-	0.0034	0.0096	+/-	0.0016	0.0405	+/-	0.0037	0.9179	+/-	0.0053
Dwell time, s	0.4523	+/-	0.0967	0.1214	+/-	0.0297	1.3193	+/-	0.3959	11.6451	+/-	2.1228
4 state model coarse grained 2 state	State 1			State 2
D, µm²/s	0.1571	+/-	0.0187	14.5656	+/-	0.0757
Occupancy	0.0416	+/-	0.0039	0.9584	+/-	0.0039
Dwell time, s	1.1493	+/-	0.3203	16.3052	+/-	3.2514
5 state model (AIC=708854.1460)	State 1			State 2			State 3			State 4			State 5
D, µm²/s	0.0062	+/-	0.0016	0.1105	+/-	0.0048	0.5817	+/-	0.0379	4.6262	+/-	0.1221	15.0422	+/-	0.0644
Occupancy	0.0104	+/-	0.0013	0.0243	+/-	0.0033	0.0081	+/-	0.0016	0.0422	+/-	0.0032	0.9149	+/-	0.0048
Dwell time, s	1.8284	+/-	6.04402e+10	0.6328	+/-	0.221	0.1756	+/-	0.0502	1.5675	+/-	0.5971	10.6181	+/-	1.8491
5 state model coarse grained 2 state	State 1			State 2
D, µm²/s	0.1746	+/-	0.019	14.5826	+/-	0.0703
Occupancy	0.0428	+/-	0.0041	0.9572	+/-	0.0041
Dwell time, s	1.2417	+/-	0.4809	12.9842	+/-	2.5808
6 state model (AIC=708734.1897)	State 1			State 2			State 3			State 4			State 5			State 6
D, µm²/s	0.0056	+/-	0.0015	0.1051	+/-	0.0047	0.4612	+/-	0.0415	2.134	+/-	0.1193	5.074	+/-	0.1156	15.0146	+/-	0.0589
Occupancy	0.0102	+/-	0.0013	0.0233	+/-	0.0033	0.0074	+/-	0.0014	0.0071	+/-	0.0016	0.0348	+/-	0.0031	0.9172	+/-	0.0049
Dwell time, s	2.6778	+/-	1.88018e+10	0.8358	+/-	0.2978	0.1577	+/-	0.0419	0.3305	+/-	0.1784	2.6389	+/-	3.0762	13.677	+/-	2.6112
6 state model coarse grained 2 state	State 1			State 2
D, µm²/s	0.1448	+/-	0.0152	14.5586	+/-	0.0678
Occupancy	0.0409	+/-	0.0041	0.9591	+/-	0.0041
Dwell time, s	1.5056	+/-	0.7659	18.6621	+/-	5.7142
7 state model (AIC=708735.6432)	State 1			State 2			State 3			State 4			State 5			State 6			State 7
D, µm²/s	0.0056	+/-	0.0016	0.1048	+/-	0.0045	0.4524	+/-	0.0401	2.1104	+/-	0.1272	4.7908	+/-	0.1068	8.4439	+/-	0.3785	15.0733	+/-	0.0589
Occupancy	0.0102	+/-	0.0012	0.0233	+/-	0.0032	0.0073	+/-	0.0014	0.0069	+/-	0.0014	0.0357	+/-	0.0034	0.0058	+/-	0.0019	0.9108	+/-	0.0053
Dwell time, s	2.6783	+/-	NaN	0.7832	+/-	NaN	0.1676	+/-	NaN	0.2554	+/-	NaN	0.7821	+/-	NaN	Inf	+/-	NaN	12.1882	+/-	NaN
7 state model coarse grained 2 state	State 1			State 2
D, µm²/s	0.1419	+/-	0.0148	14.5567	+/-	0.0702
Occupancy	0.0407	+/-	0.0039	0.9593	+/-	0.0039
Dwell time, s	1.4949	+/-	0.5954	19.3198	+/-	4.5872
8 state model (AIC=708736.7849)	State 1			State 2			State 3			State 4			State 5			State 6			State 7			State 8
D, µm²/s	0.0056	+/-	0.0016	0.1052	+/-	0.0046	0.4617	+/-	0.0349	2.1581	+/-	0.1472	5.0217	+/-	0.1065	14.9011	+/-	0.0665	16.4515	+/-	0.2553	18.7124	+/-	5.7068
Occupancy	0.0102	+/-	0.0012	0.0234	+/-	0.0033	0.0079	+/-	0.0015	0.0054	+/-	0.0015	0.0362	+/-	0.0035	0.8534	+/-	0.0054	0.0627	+/-	0.0006	0.0008	+/-	0.0004
Dwell time, s	2.678	+/-	1.6488	0.7889	+/-	0.3332	0.1463	+/-	0.0311	0.5808	+/-	0.3439	3.0628	+/-	2.7343	15.7491	+/-	3.3882	0.005	+/-	0	0.0143	+/-	0.0068
8 state model coarse grained 2 state	State 1			State 2
D, µm²/s	0.1489	+/-	0.016	14.5609	+/-	0.0729
Occupancy	0.0415	+/-	0.0041	0.9585	+/-	0.0041
Dwell time, s	1.1366	+/-	0.3209	14.048	+/-	2.5519
9 state model (AIC=708679.7930)	State 1			State 2			State 3			State 4			State 5			State 6			State 7			State 8			State 9
D, µm²/s	0.0051	+/-	0.0016	0.0919	+/-	0.0039	0.2179	+/-	0.0131	0.7044	+/-	0.0382	2.3656	+/-	0.1543	4.5902	+/-	0.148	5.3294	+/-	0.2006	14.9469	+/-	0.065	16.3756	+/-	0.2835
Occupancy	0.01	+/-	0.0013	0.0189	+/-	0.0028	0.0089	+/-	0.0016	0.0042	+/-	0.0013	0.005	+/-	0.0017	0.0157	+/-	0.0036	0.0242	+/-	0.004	0.8477	+/-	0.0054	0.0654	+/-	0.0015
Dwell time, s	5.2505	+/-	1.5549	0.7141	+/-	0.3638	0.2067	+/-	0.0611	0.5453	+/-	0.5862	0.671	+/-	0.3681	0.0582	+/-	0.0375	2.0644	+/-	2.0811	12.0988	+/-	1.8291	0.0052	+/-	0.0001
9 state model coarse grained 2 state	State 1			State 2
D, µm²/s	0.1591	+/-	0.0175	14.5662	+/-	0.0744
Occupancy	0.0419	+/-	0.0041	0.9581	+/-	0.0041
Dwell time, s	1.4436	+/-	0.4114	14.8498	+/-	2.7005

## Sheet: Supplementary Data 8
Dataset 1: HaloTag-IF2α, datasets (n=34505)
5 state model (AIC=182525.1307)	State 1			State 2			State 3			State 4			State 5
D, µm²/s	0.0529	+/-	0.0034	0.1078	+/-	0.0033	0.499	+/-	0.0124	1.9638	+/-	0.0267	14.1599	+/-	1.0465
Occupancy	0.1227	+/-	0.011	0.261	+/-	0.021	0.1833	+/-	0.0117	0.4196	+/-	0.0163	0.0134	+/-	0.0027
Dwell time, s	0.0898	+/-	0.008	0.3471	+/-	0.0469	0.099	+/-	0.0066	0.1673	+/-	0.0097	0.272	+/-	0.137
5 state model coarse grained 3 state	State 1			State 2			State 3
D, µm²/s	0.2224	+/-	0.0101	1.9638	+/-	0.0267	14.1599	+/-	1.0465
Occupancy	0.567	+/-	0.0164	0.4196	+/-	0.0163	0.0134	+/-	0.0027
Dwell time, s	0.2219	+/-	0.016	0.1673	+/-	0.0097	0.272	+/-	0.137
Dataset 2: HaloTag-IF2α, datasets (n=29254)
5 state model (AIC=161955.9274)	State 1			State 2			State 3			State 4			State 5
D, µm²/s	0.0385	+/-	0.0034	0.1208	+/-	0.0038	0.62	+/-	0.0165	1.8577	+/-	0.0327	11.4594	+/-	0.7522
Occupancy	0.1341	+/-	0.0186	0.2418	+/-	0.02	0.2168	+/-	0.0142	0.3721	+/-	0.0205	0.0351	+/-	0.0067
Dwell time, s	0.1166	+/-	0.0204	0.2318	+/-	0.0268	0.1182	+/-	0.0098	0.2147	+/-	0.0174	0.5502	+/-	0.2162
5 state model coarse grained 3 state	State 1			State 2			State 3
D, µm²/s	0.2847	+/-	0.0149	1.8577	+/-	0.0327	11.4594	+/-	0.7522
Occupancy	0.5928	+/-	0.0216	0.3721	+/-	0.0205	0.0351	+/-	0.0067
Dwell time, s	0.3259	+/-	0.0359	0.2147	+/-	0.0174	0.5502	+/-	0.2162
Dataset 3: HaloTag-IF2α, datasets (n=35463)
5 state model (AIC=203536.5786)	State 1			State 2			State 3			State 4			State 5
D, µm²/s	0.0877	+/-	0.0035	0.1229	+/-	0.0065	0.44	+/-	0.011	1.8458	+/-	0.025	11.2072	+/-	0.6104
Occupancy	0.2512	+/-	0.0172	0.0661	+/-	0.0063	0.2228	+/-	0.0147	0.4299	+/-	0.0175	0.03	+/-	0.0044
Dwell time, s	0.2382	+/-	0.024	0.0449	+/-	0.0033	0.178	+/-	0.0126	0.1781	+/-	0.0094	0.2747	+/-	0.0845
5 state model coarse grained 3 state	State 1			State 2			State 3
D, µm²/s	0.2373	+/-	0.0092	1.8458	+/-	0.025	11.2072	+/-	0.6104
Occupancy	0.5401	+/-	0.0175	0.4299	+/-	0.0175	0.03	+/-	0.0044
Dwell time, s	0.2197	+/-	0.0159	0.1781	+/-	0.0094	0.2747	+/-	0.0845
Dataset 4: HaloTag-IF2α, datasets (n=35475)
5 state model (AIC=195339.9417)	State 1			State 2			State 3			State 4			State 5
D, µm²/s	0.0385	+/-	0.003	0.1035	+/-	0.0032	0.5123	+/-	0.0099	1.9169	+/-	0.027	11.1312	+/-	0.9091
Occupancy	0.0728	+/-	0.0088	0.2953	+/-	0.0208	0.2162	+/-	0.0133	0.3706	+/-	0.0169	0.0452	+/-	0.0071
Dwell time, s	0.0709	+/-	0.0099	0.3504	+/-	0.0332	0.1329	+/-	0.0109	0.1644	+/-	0.009	0.2605	+/-	0.065
5 state model coarse grained 3 state	State 1			State 2			State 3
D, µm²/s	0.2466	+/-	0.0112	1.9169	+/-	0.027	11.1312	+/-	0.9091
Occupancy	0.5843	+/-	0.0176	0.3706	+/-	0.0169	0.0452	+/-	0.0071
Dwell time, s	0.2541	+/-	0.02	0.1644	+/-	0.009	0.2605	+/-	0.065

## Sheet: Supplementary Data 9
Dataset 1: HaloTag-IF2γ, datasets (n=26545)
5 state model (AIC=164959.0319)	State 1			State 2			State 3			State 4			State 5
D, µm²/s	0.0363	+/-	0.0048	0.1308	+/-	0.0038	0.6194	+/-	0.0182	2.8241	+/-	0.0363	9.6093	+/-	1.2936
Occupancy	0.0546	+/-	0.0089	0.1956	+/-	0.013	0.1551	+/-	0.0129	0.5809	+/-	0.018	0.0138	+/-	0.0035
Dwell time, s	0.2609	+/-	0.047	0.1718	+/-	0.0148	0.1108	+/-	0.0109	0.4574	+/-	0.0447	0.2955	+/-	0.2662
5 state model coarse grained 3 state	State 1			State 2			State 3
D, µm²/s	0.3051	+/-	0.0152	2.8241	+/-	0.0362	9.6093	+/-	1.2299
Occupancy	0.4052	+/-	0.0187	0.5809	+/-	0.0181	0.0138	+/-	0.0034
Dwell time, s	0.2701	+/-	0.0196	0.4574	+/-	0.0453	0.2955	+/-	0.261
Dataset 2: HaloTag-IF2γ, datasets (n=19413)
5 state model (AIC=113806.0388)	State 1			State 2			State 3			State 4			State 5
D, µm²/s	0.0454	+/-	0.0044	0.1407	+/-	0.0058	0.6419	+/-	0.0246	2.743	+/-	0.0435	12.4571	+/-	1.0665
Occupancy	0.0967	+/-	0.0149	0.2619	+/-	0.0197	0.1243	+/-	0.0133	0.5011	+/-	0.023	0.0161	+/-	0.0033
Dwell time, s	0.317	+/-	0.0758	0.1826	+/-	0.0196	0.1286	+/-	0.0166	0.3946	+/-	0.0414	0.1275	+/-	0.0605
5 state model coarse grained 3 state	State 1			State 2			State 3
D, µm²/s	0.2506	+/-	0.0163	2.743	+/-	0.0435	12.4571	+/-	1.0665
Occupancy	0.4828	+/-	0.023	0.5011	+/-	0.023	0.0161	+/-	0.0033
Dwell time, s	0.401	+/-	0.0449	0.3946	+/-	0.0414	0.1275	+/-	0.0605
Dataset 3: HaloTag-IF2γ, datasets (n=25657)
5 state model (AIC=147768.6787)	State 1			State 2			State 3			State 4			State 5
D, µm²/s	0.0389	+/-	0.0047	0.1306	+/-	0.0032	0.6834	+/-	0.0216	2.9258	+/-	0.0347	12.1948	+/-	1.3053
Occupancy	0.1231	+/-	0.0191	0.234	+/-	0.0152	0.1555	+/-	0.0137	0.4774	+/-	0.0214	0.01	+/-	0.0028
Dwell time, s	0.4184	+/-	NaN	0.1402	+/-	NaN	0.1676	+/-	NaN	0.3796	+/-	NaN	Inf	+/-	NaN
5 state model coarse grained 3 state	State 1			State 2			State 3
D, µm²/s	0.2763	+/-	0.0178	2.9258	+/-	0.0347	12.1948	+/-	1.3053
Occupancy	0.5126	+/-	0.0217	0.4774	+/-	0.0214	0.01	+/-	0.0028
Dwell time, s	0.381	+/-	NaN	0.3796	+/-	NaN	Inf	+/-	NaN
Dataset 4: HaloTag-IF2γ, datasets (n=31100)
5 state model (AIC=188738.4071)	State 1			State 2			State 3			State 4			State 5
D, µm²/s	0.0355	+/-	0.0039	0.1311	+/-	0.0035	0.6818	+/-	0.0198	2.9114	+/-	0.03	11.6629	+/-	1.946
Occupancy	0.0819	+/-	0.0131	0.2294	+/-	0.0147	0.1453	+/-	0.0111	0.531	+/-	0.0178	0.0124	+/-	0.0045
Dwell time, s	0.2622	+/-	0.0509	0.1565	+/-	0.013	0.1004	+/-	0.0088	0.3301	+/-	0.0231	0.3596	+/-	0.2485
5 state model coarse grained 3 state	State 1			State 2			State 3
D, µm²/s	0.2892	+/-	0.0149	2.9114	+/-	0.03	11.6629	+/-	1.946
Occupancy	0.4566	+/-	0.0179	0.531	+/-	0.0178	0.0124	+/-	0.0045
Dwell time, s	0.2784	+/-	0.0199	0.3301	+/-	0.0231	0.3596	+/-	0.2485
Dataset 5: HaloTag-IF2γ, datasets (n=24495)
5 state model (AIC=141340.0374)	State 1			State 2			State 3			State 4			State 5
D, µm²/s	0.0245	+/-	0.0046	0.1154	+/-	0.0041	0.6042	+/-	0.015	2.8269	+/-	0.0371	9.593	+/-	0.4505
Occupancy	0.0599	+/-	0.013	0.2911	+/-	0.0191	0.1581	+/-	0.0111	0.4577	+/-	0.0192	0.0331	+/-	0.0057
Dwell time, s	0.3018	+/-	0.0952	0.2243	+/-	0.0209	0.1276	+/-	0.0108	0.3527	+/-	0.0296	0.5559	+/-	7.5367
5 state model coarse grained 3 state	State 1			State 2			State 3
D, µm²/s	0.2565	+/-	0.0131	2.8269	+/-	0.0371	9.593	+/-	0.4505
Occupancy	0.5092	+/-	0.02	0.4577	+/-	0.0192	0.0331	+/-	0.0057
Dwell time, s	0.3636	+/-	0.0319	0.3527	+/-	0.0296	0.5559	+/-	7.5367

[truncated: 50 more sheets: Supplementary Data 10, Supplementary Data 11, Supplementary Data 12, Supplementary Data 13, Supplementary Data 14, Supplementary Data 15, Supplementary Data 16, Supplementary Data 17, Supplementary Data 18, Supplementary Data 19, Supplementary Data 20, Supplementary Data 21, Supplementary Data 22, Supplementary Data 23, Supplementary Data 24, Supplementary Data 25, Supplementary Data 26, Supplementary Data 27, Supplementary Data 28, Supplementary Data 29 …]
